# Supplementary material for: Differential Role of Type 2 Diabetes as a Risk Factor for Tuberculosis in the Elderly versus Younger Adults
Source: Pathogens. 2022 Dec 16;11(12):1551. doi: 10.3390/pathogens11121551 (PMC9784720; doi:10.3390/pathogens11121551)
Supplement: Supplementary file 1 [file pathogens-11-01551-s001.zip]

Archive with 1 entries (1 files):
- pathogens-2051015-supplementary.pdf
